# Supplementary material for: Anti-Neurodegenerating Activity: Structure–Activity Relationship Analysis of Flavonoids
Source: Molecules. 2023 Oct 20;28(20):7188. doi: 10.3390/molecules28207188 (PMC10609304; doi:10.3390/molecules28207188)
Supplement: Supplementary file 1 [file molecules-28-07188-s001.zip]

Archive with 1 entries (1 files):
- molecules-2665083-supplementary.pdf
